# Supplementary material for: The DEAD-box Protein Rok1 Orchestrates 40S and 60S Ribosome Assembly by Promoting the Release of Rrp5 from Pre-40S Ribosomes to Allow for 60S Maturation
Source: PLoS Biol. 2016 Jun 9;14(6):e1002480. doi: 10.1371/journal.pbio.1002480 (PMC4900678; doi:10.1371/journal.pbio.1002480)
Supplement: S1 Data — (XLSX) [file pbio.1002480.s001.xlsx]

## Sheet: Figure 2A
		backroung subtracted		sum of the signal	fraction bound (peak/sum)
ADP exp#1	760726	557248		1.08259e+06	0.0427057
	601648	398170						average fraction bound
	234536	31057.7					ADP	0.0261586
	218629	15151.4					AMPPCP	0.128123
	212938	9459.84
	232205	28726.7	peak
	220984	17506.1
	210544	7065.76
	211171	7693.4
	213990	10511.7
AMPPCP exp#1	726672	499167		1.44026e+06	0.133856
	694481	466977
	387862	160358
	276975	49470
	286741	59236.6
	289646	62141.8	peak
	306085	78580.5
	279571	52066.2
	239773	12268.3
	226045	0
ADP exp#2	750164	537986		1.07336e+06	0.00961152
	673406	461228
	269455	57277
	218727	6549.6
	211022	0
	216710	4531.89	peak
	217963	5784.71
	209328	0
	208198	0
	206751	0
AMPPCP exp#2	712002	477181		1.26585e+06	0.12239
	666977	432156
	401586	166765
	256428	21607.5
	239080	4259.35
	300554	65732.8	peak
	324016	89195.1
	243776	8955
	219482	0
	220954	0
background exp1	203478
background exp2	227505
background exp3	212178
background exp4	234821

## Sheet: Figure 2F
[protein], nM	AMPPCP#1	AMPPCP#2	AMPPCP#3	AMPPCP#4	AMPPCP#1	ADP#1	ADP#2	ADP#3	ADP#4	ADP#5
0	0.038778	0.070144	0.070505	0.041856	0.054096	0.012392	0.045032	0.04689	0.0060897	0.039743	raw data
100	0.26685	0.35225	0.38698	0.41201	0.4549	0.18191	0.35911	0.34888	0.38708	0.40497
150	0.39761	0.44595	0.43036	0.47645	0.4883	0.31402	0.42535	0.40023	0.46857	0.44998
200	0.38055	0.45774	0.45724	0.50865	0.52916	0.3956	0.4781	0.47512	0.52446	0.48045
250	0.43055	0.47287	0.47204	0.53085	0.52559	0.45073	0.49617	0.48725	0.54609	0.5238
300	0.42981	0.47515	0.46661	0.55664	0.53706	0.46108	0.50299	0.51332	0.53493	0.54192
500	0.45742	0.48383	0.51031	0.54603	0.56795	0.48237	0.52668	0.50871	0.5706	0.56439
	0	0	0	0	0	0	0	0	0	0
	0.544789	0.681947	0.719576	0.734177	0.779995	0.360702	0.652107	0.653908	0.6749	0.696135	normalized data according to the curve fitted to the original data
	0.857122	0.908435	0.81821	0.861995	0.844994	0.641801	0.789628	0.765111	0.819258	0.781939
	0.816383	0.936938	0.879342	0.925855	0.924505	0.815379	0.899156	0.927277	0.918257	0.840012
	0.93582	0.973508	0.912977	0.96988	0.917572	0.932677	0.936672	0.953536	0.956584	0.922642
	0.934051	0.979017	0.90065	1.02104	0.939887	0.9547	0.950821	1.01	0.936809	0.957169
	1	1	1	1	1	1	1	1	1	1

## Sheet: Figure 3B
	exp#1, 23S	background subtracted	exp#1, 27S	background subtracted	exp#2, 23S	background subtracted	exp#2, 27S	background subtracted
total-WT	8569	7561.62	5031.29	3847.32	286803	238041	430627	301740
total-172	5704.74	4697.36	4931.93	3747.96	217974	169212	370870	241983
total-280	5291.92	4284.54	3257.37	2073.4	250795	202032	376533	247646
calm-WT	4278.23	3270.85	6151.37	4967.4	169795	121032	285123	156237
calm-172	4747.24	3739.86	3855.16	2671.19	180271	131508	215442	86554.9
calm-280	2404.03	1396.65	2269.43	1085.46	138210	89447.2	179197	50310.2
bckgrd	800.62		1183.97		55118.6		129805
bckgrd	1214.15				42406.8		127969
		exp#1, 27S/23S	normalized to WT	exp#2, 27S/23S	normalized to WT
	total-WT	0.508796	1	1.2676	1
	total-172	0.797887	1.56819	1.43006	1.12817
	total-280	0.483926	0.951121	1.22577	0.967006
	calm-WT	1.51869	1	1.29087	1
	calm-172	0.71425	0.470306	0.65817	0.509866
	calm-280	0.777191	0.511751	0.562457	0.435719
			normalized average of two experiments
		total-WT	1
		total-172	1.34818
		total-280	0.959063
		calm-WT	1
		calm-172	0.490086
		calm-280	0.473735

## Sheet: Figure 6B
Raw data	Western	Rok1	Has1	Rrp5	TAP	TAP	TAP average	Northern	20S	snR30
	exp#1-Wt	262687	32275.9	18114	361161	353870	357515	exp#1-Wt	1.1306e+06	117204
	exp#1-mut	235804	77760.4	54546.6	368300	397277	382789	exp#1-mut	782740	145869
	exp#2-Wt	378678	5310.82	54640.7	299924	1.23496e+06	142895	exp#2-Wt	1.23496e+06	142895
	exp#2-mut	304555	27689.9	79739.2	291353	913459	184796	exp#2-mut	913459	184796
normalized to loading control		Rok1/TAP	Has1/TAP	Rrp5/TAP	snR30/20S
	exp#1-Wt	0.734757	0.0902783	0.0506662	0.103665
	exp#1-mut	0.616016	0.203142	0.142498	0.186357
	exp#2-Wt	1.26258	0.0177072	0.182182	0.115709
	exp#2-mut	1.04531	0.0950391	0.273686	0.202303
normalized to WT		Rok1	Has1	Rrp5	snR30
	exp#1-Wt	1	1	1	1
	exp#1-mut	0.838393	2.25018	2.81249	1.79769
	exp#2-Wt	1	1	1	1
	exp#2-mut	0.82792	5.36725	1.50227	1.74839
average of two experiments		Rok1	Has1	Rrp5	snR30
		1	1	1	1
		0.833157	3.80871	2.15738	1.77304

## Sheet: Figure S2C
	experiment #1, fraction bound		experiment #2, fraction bound				experiment #1, fraction bound	experiment #2, fraction bound
[protein], nM	Rok1•ADP	Rok1•AMPPCP	Rok1•ADP	Rok1•AMPPCP		[protein], nM	Rrp5-C7	Rrp5-C7
0	0.00808873	0.0359506	0.00485405	0.027796		0	0.0101595	0.037353
133	0.278865	0.207386	0.253676	0.215049		66	0.0799503	0.0969373
200	0.388975	0.313585	0.386434	0.357417		100	0.195425	0.196247
266	0.425789	0.34832	0.449633	0.403961		133	0.262441	0.242802
300	0.44294	0.375041	0.459775	0.398064		200	0.333857	0.28568
400	0.463128	0.36132	0.472254	0.429102		266	0.349355	0.344115
						300	0.387826	0.373094
						400	0.367225	0.396652
[protein], nM	Rok1•ADP average	Rok1•AMPPCP average
0	0.00647139	0.0318733				[protein], nM	Rrp5-C7 average
133	0.26627	0.211217				0	0.0237563
200	0.387705	0.335501				66	0.0884438
266	0.437711	0.37614				100	0.195836
300	0.451358	0.386552				133	0.252622
400	0.467691	0.395211				200	0.309768
						266	0.346735
						300	0.38046
[protein], nM	Rok1•ADP normalized	Rok1•AMPPCP normalized				400	0.381938
0	0.00905976	0.0503019
133	0.372771	0.333339				[protein], nM	Rrp5-C7 normalized
200	0.542776	0.529482				0	0.0254621
266	0.612783	0.593618				66	0.12485
300	0.631888	0.61005				100	0.28985
400	0.654754	0.623715				133	0.377097
						200	0.4649
						266	0.521695
						300	0.573512
						400	0.575784
